# Supplementary material for: Cryo-EM Structures and AlphaFold3 Models of Histamine Receptors Reveal Diverse Ligand Binding and G Protein Bias
Source: Pharmaceuticals (Basel). 2025 Feb 21;18(3):292. doi: 10.3390/ph18030292 (PMC11946611; doi:10.3390/ph18030292)
Supplement: Supplementary file 1 [file pharmaceuticals-18-00292-s001.zip]

Archive with 1 entries (1 files):
- pharmaceuticals-3420432-supplementary.pdf
